# Supplementary material for: A CALB-like Cold-Active Lipolytic Enzyme from Pseudonocardia antarctica: Expression, Biochemical Characterization, and AlphaFold-Guided Dynamics
Source: Mar Drugs. 2025 Dec 15;23(12):480. doi: 10.3390/md23120480 (PMC12734981; doi:10.3390/md23120480)
Supplement: Supplementary file 1 [file marinedrugs-23-00480-s001.zip]

Archive with 2 entries (2 files):
- pairwise_alignment_Pseudonocardia_antarctica_Lipase.xlsx
- supplementary_materials_PanLipase.pdf
