# Supplementary material for: A CALB-like Cold-Active Lipolytic Enzyme from Pseudonocardia antarctica: Expression, Biochemical Characterization, and AlphaFold-Guided Dynamics
Source: Mar Drugs. 2025 Dec 15;23(12):480. doi: 10.3390/md23120480 (PMC12734981; doi:10.3390/md23120480)
Supplement: Supplementary file 1 [file marinedrugs-23-00480-s001.zip › pairwise_alignment_Pseudonocardia_antarctica_Lipase.xlsx]

## Sheet: Pairwise_similarities_NovelVsKn
Supplementary Table S1: Similarity of Pseudonocardia antarctica lipase against the accepted type proteins for each lipolytic family.
	Family_1.10_RlipE1_FJ529693	Family_1.11_MPlaG_EU285670	Family_1.1_D50587	Family_1.2_X70354	Family_1.3_D11455	Family_1.4_M74010	Family_1.5_U78785	Family_1.6_M12715	Family_1.7_X99255	Family_1.8_Lip1_Q3IF07	Family_1.9_LipG_DQ458963.1	Family_10_EstD_NP_228147.1	Family_11_EstA_ABY60416.1	Family_12_LipEH166_EU515239.1	Family_13_Est30_AY186197.1	Family_14_EstA3_NP_623858.1	Family_15_EstGtA2_AEN92268.1	Family_16_LipSM54_AGF29555	Family_17_LipJ2_KX096709.1	Family_18_PlaB_EF408871.1	Family_19_LipSm_KX353755.1	Family_20_FLS18D_ACL67852.1	Family_21_FnL_ABS61180.1	Family_22_EstD2_GQ866023.1	Family_23_LipA_ACJ13070.1	Family_24_Rv0045c_NP_214559	Family_25_EM3L4_GQ340926.1	Family_26_EstGS_HQ156900.1	Family_27_EstGH_HQ156914.1	Family_28_LipR_YP_345621.1	Family_29_EstGX1_HQ262952	Family_2_P10480	Family_30_EstP2K_JN001203	Family_31_Est12_KF313138	Family_32_Est9x_AFR79233	Family_33_EstDZ2_KX301277.1	Family_34_Est22_KX119170.1	Family_35_AcXE2_ACM59679	Pan_Lipase	Family_3_M86351	Family_4_X62835	Family_5_M58445	Family_6_D90904	Family_7_Q01470	Family_8_AAA99492	Family_9_phaZ7_AY026355.1
Family_1.10_RlipE1_FJ529693		39.0582	32.133	28.8089	32.41	24.9307	36.0111	34.072	31.0249	35.1801	27.1468	31.0249	28.2548	34.349	22.1607	31.3019	22.9917	37.1191	34.349	36.5651	35.1801	29.0859	27.4238	32.133	26.3158	26.5928	35.7341	35.1801	38.5042	32.687	23.8227	34.349	18.8366	32.964	27.1468	26.0388	36.0111	25.7618	32.41	27.1468	35.1801	26.5928	27.4238	40.7202	31.3019	33.518
Family_1.11_MPlaG_EU285670	24.9558		21.5929	26.1947	29.5575	17.3451	30.9735	37.6991	25.4867	29.2035	22.4779	28.6726	18.5841	25.4867	18.5841	27.9646	15.7522	34.6903	27.7876	29.3805	27.6106	21.4159	23.8938	24.7788	20.885	20.531	22.3009	28.4956	29.0265	30.9735	16.2832	21.7699	16.8142	22.6549	19.646	19.115	32.0354	14.6903	27.2566	24.0708	39.646	19.292	13.8053	29.3805	27.2566	26.3717
Family_1.1_D50587	37.299	39.2283		64.3087	39.8714	32.4759	43.0868	43.4084	36.0129	38.9068	32.4759	37.6206	30.5466	33.119	27.6527	37.6206	33.119	45.6592	37.6206	37.6206	41.4791	28.9389	34.0836	39.2283	39.2283	33.119	36.9775	36.6559	39.2283	36.6559	24.7588	32.1543	28.9389	33.4405	33.119	35.3698	38.5852	24.4373	40.836	33.4405	45.6592	31.1897	24.4373	39.8714	38.9068	36.6559
Family_1.2_X70354	29.0503	41.3408	55.8659		36.8715	28.2123	38.8268	39.9441	32.9609	37.9888	29.6089	36.8715	29.0503	32.4022	26.257	32.9609	29.6089	43.2961	39.6648	36.0335	38.8268	27.6536	34.9162	36.8715	36.8715	31.8436	38.8268	37.1508	39.9441	38.8268	23.4637	32.4022	27.095	31.0056	27.933	27.6536	36.3128	21.5084	34.3575	31.5642	40.7821	27.3743	22.905	41.0615	33.7989	32.1229
Family_1.3_D11455	26.0579	37.1938	27.6169	29.3987		22.7171	26.5033	33.853	28.9532	28.7305	25.167	28.5078	22.9399	29.1759	23.8307	28.0624	22.2717	32.5167	32.0713	31.4031	28.5078	25.6125	22.049	30.9577	23.3853	25.167	27.1715	30.5122	30.9577	28.5078	18.4855	25.167	22.049	25.167	25.167	27.3942	29.6214	18.7082	28.9532	26.2806	40.3118	22.9399	18.2628	35.1893	30.2895	27.1715
Family_1.4_M74010	42.4528	47.6415	47.6415	48.1132	48.1132		47.1698	43.8679	50.9434	44.3396	36.7925	41.0377	34.9057	44.8113	30.1887	43.3962	35.3774	49.0566	43.3962	40.0943	45.283	41.0377	43.8679	41.5094	40.566	38.2075	41.0377	43.3962	47.1698	42.4528	31.6038	36.7925	34.9057	45.283	41.0377	38.6792	48.1132	30.1887	46.2264	41.9811	41.9811	39.1509	33.0189	36.3208	38.6792	43.3962
Family_1.5_U78785	31.1751	41.9664	32.1343	33.3333	28.5372	23.5012		52.2782	30.2158	33.3333	28.0576	30.2158	22.7818	32.3741	24.4604	28.0576	24.94	37.4101	30.6954	35.7314	35.012	27.5779	28.2974	31.4149	32.1343	26.6187	27.8177	32.8537	35.7314	35.4916	19.6643	31.4149	22.542	28.0576	24.7002	26.8585	34.0528	20.3837	32.1343	25.6595	37.8897	27.0983	17.2662	37.4101	29.976	30.4556
Family_1.6_M12715	17.8261	30.8696	19.5652	20.7246	22.029	13.4783	31.5942		18.4058	21.0145	17.2464	21.4493	16.3768	20.5797	14.3478	21.0145	13.1884	25.5072	20.8696	21.4493	23.4783	15.3623	19.8551	21.4493	16.8116	17.6812	18.1159	20.7246	22.8986	21.8841	11.8841	18.1159	13.7681	18.1159	15.6522	15.0725	22.4638	12.8986	21.8841	16.087	36.087	17.2464	10.8696	23.3333	20.5797	21.3043
Family_1.7_X99255	33.0383	41.5929	33.0383	34.8083	38.3481	31.8584	37.1681	37.7581		36.2832	28.0236	37.1681	29.2035	36.2832	26.2537	33.9233	28.6136	39.528	35.9882	38.0531	38.3481	29.4985	30.9735	32.4484	31.8584	33.3333	35.3982	37.7581	38.3481	35.3982	23.8938	30.0885	25.9587	30.3835	35.6932	29.2035	33.9233	24.7788	42.4779	33.0383	39.823	31.8584	25.3687	38.0531	30.9735	35.6932
Family_1.8_Lip1_Q3IF07	27.8509	36.1842	26.5351	29.8246	28.2895	20.614	30.4825	31.7982	26.9737		23.0263	31.3596	23.0263	26.9737	22.3684	30.2632	24.3421	36.6228	30.4825	29.386	27.6316	23.9035	24.3421	29.386	25.2193	27.193	26.7544	30.4825	31.1404	30.9211	18.2018	26.3158	16.886	25.2193	26.0965	23.0263	28.9474	19.2982	27.4123	24.3421	40.7895	22.807	18.6404	29.1667	30.0439	24.7807
Family_1.9_LipG_DQ458963.1	33	42.3333	33.6667	35.3333	37.6667	26	39	39.6667	31.6667	34		41	29.3333	38.3333	26	33	29.6667	37.6667	39.3333	37.3333	39	30.6667	28.6667	40	34.3333	29.6667	32	36.6667	39	43	25.6667	33.3333	27.6667	36	32.6667	32.6667	36	25.6667	32	29.6667	44.6667	28.6667	27.6667	39.3333	36.6667	32.6667
Family_10_EstD_NP_228147.1	27.1845	39.3204	28.3981	32.0388	31.068	21.1165	30.5825	35.9223	30.8252	34.7087	29.8544		27.1845	30.5825	26.2136	34.7087	24.2718	35.4369	29.3689	33.7379	31.5534	25.7282	26.2136	32.2816	23.5437	28.6408	27.1845	29.8544	34.9515	30.8252	20.3883	27.6699	22.8155	30.3398	28.3981	27.6699	37.3786	23.301	27.1845	28.8835	41.7476	24.7573	20.8738	33.4951	32.2816	27.4272
Family_11_EstA_ABY60416.1	36.8231	37.9061	34.296	37.5451	37.1841	26.7148	34.296	40.7942	35.7401	37.9061	31.769	40.4332		37.1841	29.6029	36.8231	32.13	41.1552	37.5451	38.6282	40.7942	34.296	31.769	37.1841	31.4079	35.0181	36.1011	39.3502	39.3502	41.8773	27.7978	35.3791	25.9928	37.5451	32.13	36.8231	43.3213	27.4368	36.4621	36.4621	39.3502	30.6859	27.4368	36.1011	45.1264	36.4621
Family_12_LipEH166_EU515239.1	32.5459	37.7953	27.0341	30.4462	34.3832	24.9344	35.4331	37.2703	32.2835	32.2835	30.1837	33.0709	27.0341		22.0472	30.7087	27.2966	38.5827	33.8583	31.7585	31.7585	28.8714	27.8215	30.9711	24.9344	28.3465	33.0709	31.2336	30.1837	32.2835	21.7848	26.7717	20.9974	28.6089	27.0341	29.6588	32.8084	22.8346	29.3963	25.1969	42.7822	24.6719	21.7848	37.7953	31.7585	29.9213
Family_13_Est30_AY186197.1	32.3887	42.5101	34.8178	38.0567	41.7004	25.9109	41.2955	40.081	36.0324	41.2955	31.5789	43.7247	33.1984	34.0081		38.8664	47.7733	42.5101	39.6761	39.2713	40.081	33.1984	34.0081	32.7935	35.6275	41.7004	36.0324	42.1053	36.0324	38.0567	30.7692	37.6518	29.5547	34.0081	36.0324	36.4372	39.6761	33.1984	37.6518	31.5789	42.915	30.3644	31.1741	44.1296	40.081	34.8178
Family_14_EstA3_NP_623858.1	27.2947	38.1643	28.2609	28.5024	30.4348	22.2222	28.2609	35.0242	27.7778	33.3333	23.913	34.5411	24.6377	28.2609	23.1884		23.1884	38.1643	31.401	33.0918	31.6425	25.6039	24.6377	30.1932	26.087	30.4348	25.3623	30.9179	31.6425	32.1256	19.8068	28.2609	23.6715	29.4686	25.6039	23.913	34.5411	21.4976	30.4348	28.744	36.9565	23.43	21.4976	36.715	31.401	32.3671
Family_15_EstGtA2_AEN92268.1	33.3333	35.743	41.3655	42.5703	40.1606	30.1205	44.1767	36.5462	38.9558	44.5783	35.743	40.1606	35.743	41.7671	47.3896	38.5542		44.9799	39.3574	42.5703	40.1606	35.743	32.5301	37.751	32.5301	36.9478	37.3494	38.9558	41.3655	42.5703	30.9237	34.9398	28.5141	38.1526	33.3333	30.9237	37.751	31.3253	39.759	30.9237	42.5703	36.9478	29.7189	38.1526	38.5542	37.3494
Family_16_LipSM54_AGF29555	25.4753	37.2624	26.9962	29.4677	27.7567	19.7719	29.6578	33.4601	25.4753	31.749	21.4829	27.7567	21.673	27.9468	19.962	30.038	21.2928		29.8479	30.2281	29.6578	20.3422	23.5741	30.7985	20.7224	24.1445	26.4259	29.2776	35.3612	31.3688	16.5399	23.7643	17.3004	22.0532	21.673	19.962	31.3688	16.5399	28.1369	21.8631	39.5437	20.9125	15.9696	34.7909	29.2776	28.1369
Family_17_LipJ2_KX096709.1	29.3144	37.3522	27.6596	33.5697	34.0426	22.4586	30.26	34.0426	28.8416	32.8605	27.896	28.6052	24.5863	30.4965	22.9314	30.7329	23.1678	37.1158		31.6785	44.9173	26.7139	26.2411	33.5697	23.4043	28.1324	32.8605	34.9882	35.2246	45.8629	21.2766	34.9882	18.6761	28.8416	26.9504	27.1868	32.3877	19.8582	32.6241	26.9504	39.7163	23.4043	20.0946	36.1702	31.6785	31.9149
Family_18_PlaB_EF408871.1	27.8481	35.0211	24.6835	27.2152	29.7468	17.9325	31.4346	31.2236	27.2152	28.27	23.8397	29.3249	22.5738	25.5274	20.4641	28.903	22.3629	33.5443	28.27		30.1688	22.9958	23.2068	25.1055	21.519	24.6835	23.6287	29.1139	31.8565	31.6456	19.6203	25.1055	17.5105	25.5274	23.8397	22.5738	33.3333	20.4641	25.7384	21.9409	35.443	21.9409	18.3544	34.8101	28.27	27.2152
Family_19_LipSm_KX353755.1	31.75	39	32	34.75	32	24	36.5	40.5	32.5	31.5	29.25	32.5	28.25	30.25	24.75	32.75	25	39	47.5	35.75		29.25	26.75	31.25	26.75	29.5	35	37.5	32.5	42.5	23.5	27.75	22.25	31.75	30.25	29	35.25	22.5	37.75	29.25	45.5	26.25	24.25	36.75	34.5	30.75
Family_20_FLS18D_ACL67852.1	35.473	40.8784	30.4054	33.4459	39.1892	29.7297	38.8514	35.8108	33.7838	36.4865	31.0811	35.8108	32.0946	37.1622	27.7027	35.8108	30.0676	36.1486	38.1757	36.8243	39.527		34.4595	36.8243	33.1081	31.0811	37.1622	35.8108	36.4865	40.8784	28.3784	35.1351	28.7162	41.2162	33.4459	37.1622	39.8649	26.0135	33.1081	39.527	42.2297	32.4324	30.0676	39.527	34.7973	33.7838
Family_21_FnL_ABS61180.1	32.7815	44.702	35.0993	41.3907	32.7815	30.7947	39.0728	45.3642	34.7682	36.755	28.4768	35.7616	29.1391	35.0993	27.8146	33.7748	26.8212	41.3907	36.755	36.4238	35.4305	33.7748		38.4106	35.7616	32.7815	37.4172	37.0861	37.7483	40.7285	26.1589	31.1258	30.4636	32.7815	32.1192	30.4636	37.7483	29.1391	39.7351	32.1192	41.0596	31.1258	23.8411	39.7351	40.3974	35.4305
Family_22_EstD2_GQ866023.1	29.2191	35.2645	30.7305	33.2494	35.0126	22.1662	32.9975	37.2796	27.7078	33.7531	30.2267	33.5013	25.9446	29.7229	20.403	31.4861	23.6776	40.806	35.7683	29.9748	31.4861	27.4559	29.2191		27.204	26.1965	30.4786	34.005	37.0277	35.7683	21.6625	26.1965	23.4257	29.7229	30.4786	29.471	35.0126	19.1436	32.4937	27.9597	38.0353	25.4408	18.6398	35.0126	33.5013	32.7456
Family_23_LipA_ACJ13070.1	34.296	42.5993	44.0433	47.6534	37.9061	31.0469	48.3755	41.8773	38.9892	41.5162	36.1011	35.0181	31.4079	34.296	31.769	38.2671	29.2419	38.2671	35.7401	36.8231	36.8231	35.3791	38.9892	38.9892		36.4621	35.3791	34.296	39.7112	34.657	28.8809	34.657	33.935	33.574	30.3249	31.0469	36.4621	28.1588	31.769	31.769	36.4621	36.4621	25.6318	32.852	39.3502	34.296
Family_24_Rv0045c_NP_214559	33.557	38.9262	34.5638	38.255	37.9195	27.1812	37.2483	40.9396	37.9195	41.6107	29.8658	40.2685	32.5503	36.2416	34.5638	42.2819	30.8725	42.6174	39.9329	39.2617	39.5973	30.8725	33.2215	34.8993	33.8926		33.557	40.9396	37.5839	42.2819	29.8658	33.557	24.4966	35.906	37.2483	34.5638	41.6107	28.1879	36.9128	30.8725	43.6242	35.2349	28.5235	42.6174	39.9329	39.9329
Family_25_EM3L4_GQ340926.1	39.0909	38.1818	34.8485	42.1212	36.9697	26.3636	35.1515	37.8788	36.3636	36.9697	29.697	33.9394	30.303	38.1818	26.9697	31.8182	28.4848	42.1212	42.1212	33.9394	42.4242	33.3333	34.2424	36.6667	29.697	30.303		41.8182	35.1515	42.4242	24.2424	33.3333	26.6667	30.9091	32.7273	35.7576	35.7576	22.4242	37.2727	31.8182	40.6061	26.3636	28.4848	41.8182	35.7576	33.0303
Family_26_EstGS_HQ156900.1	31.9899	40.5542	28.7154	33.5013	34.5088	23.1738	34.5088	37.2796	32.2418	35.0126	27.7078	30.9824	27.4559	29.9748	26.1965	32.2418	24.4332	38.7909	37.2796	34.7607	37.7834	26.7003	28.2116	34.005	23.9295	29.9748	34.7607		38.539	37.2796	21.6625	31.9899	20.9068	30.4786	25.1889	30.2267	35.7683	23.4257	39.5466	32.2418	44.5844	26.1965	22.4181	34.5088	34.7607	29.9748
Family_27_EstGH_HQ156914.1	31.0268	36.6071	27.2321	31.9196	31.0268	21.2054	33.2589	35.2679	29.0179	31.6964	26.1161	32.1429	24.3304	25.6696	19.6429	29.2411	23.2143	41.5179	33.2589	33.7054	29.0179	24.1071	25.4464	32.8125	24.5536	25	25.8929	34.1518		35.0446	16.7411	30.3571	19.4196	29.6875	25.2232	26.1161	33.2589	17.8571	31.0268	26.3393	40.4018	27.0089	20.9821	31.0268	29.4643	27.6786
Family_28_LipR_YP_345621.1	25.2677	37.4732	24.4111	29.7645	27.409	19.2719	31.6916	33.1906	25.6959	30.1927	27.6231	27.409	24.8394	26.3383	20.1285	28.4797	22.6981	35.3319	41.5418	32.1199	36.4026	25.9101	26.3383	30.4069	20.5567	26.9807	30.4069	31.6916	33.6188		17.5589	23.1263	17.1306	27.409	24.6253	26.9807	33.6188	18.6296	32.9764	23.5546	43.6831	25.2677	19.9143	33.1906	31.0493	28.9079
Family_29_EstGX1_HQ262952	40.9524	43.8095	36.6667	39.0476	39.5238	31.9048	39.0476	39.0476	38.5714	39.5238	36.6667	40	36.6667	39.0476	36.1905	39.0476	36.6667	41.4286	42.8571	44.2857	45.7143	40	37.619	40.9524	38.0952	42.381	38.0952	40.9524	35.7143	39.0476		41.4286	32.381	42.8571	37.1429	36.6667	39.0476	36.6667	44.2857	41.4286	42.8571	39.5238	31.9048	41.9048	41.9048	42.8571
Family_2_P10480	37.0149	36.4179	29.8507	34.6269	34.0299	23.2836	39.1045	37.3134	30.4478	35.8209	29.8507	34.0299	29.2537	30.4478	27.7612	35.5224	25.9701	36.4179	42.9851	35.5224	33.1343	31.0448	28.0597	30.7463	28.6567	29.8507	32.8358	37.9104	40.2985	32.2388	25.9701		22.6866	33.4328	32.2388	29.5522	36.4179	26.5672	32.8358	26.8657	43.2836	32.8358	23.8806	43.5821	32.8358	29.8507
Family_30_EstP2K_JN001203	30.3571	43.3036	40.1786	43.3036	44.1964	33.0357	41.5179	42.4107	39.2857	34.375	37.0536	41.9643	32.1429	35.7143	32.5893	43.75	31.6964	40.625	35.2679	37.0536	39.7321	37.9464	41.0714	41.5179	41.9643	32.5893	39.2857	37.5	38.8393	35.7143	30.3571	33.9286		35.2679	34.375	37.9464	37.0536	26.7857	39.2857	31.25	43.3036	41.5179	29.4643	40.625	38.8393	34.8214
Family_31_Est12_KF313138	36.1702	38.9058	31.6109	33.7386	34.3465	29.1793	35.5623	37.9939	31.307	34.9544	32.8267	37.9939	31.6109	33.1307	25.5319	35.2584	28.8754	35.2584	37.0821	36.7781	38.6018	37.0821	30.0912	35.8663	28.2675	32.5228	31.003	36.7781	40.4255	38.9058	27.3556	34.0426	24.0122		35.2584	40.7295	40.1216	23.4043	31.9149	33.1307	42.5532	33.4347	26.7477	40.4255	32.5228	35.2584
Family_32_Est9x_AFR79233	33.3333	37.7551	35.034	34.0136	38.4354	29.5918	35.034	36.7347	41.1565	40.4762	33.3333	39.7959	30.2721	35.034	30.2721	36.0544	28.2313	38.7755	38.7755	38.4354	41.1565	33.6735	32.9932	41.1565	28.5714	37.7551	36.7347	34.0136	38.4354	39.1156	26.5306	36.7347	26.1905	39.4558		36.0544	37.415	25.5102	35.7143	32.9932	46.2585	32.6531	30.6122	42.8571	38.7755	37.7551
Family_33_EstDZ2_KX301277.1	34.6863	39.8524	40.5904	36.9004	45.7565	30.2583	41.3284	38.3764	36.5314	36.5314	36.1624	42.0664	37.6384	41.6974	33.2103	36.5314	28.4133	38.7454	42.4354	39.4834	42.8044	39.8524	33.9483	43.1734	31.7343	38.0074	43.5424	44.2804	43.1734	46.4945	28.4133	36.5314	31.3653	49.4465	39.1144		37.2694	32.1033	37.2694	36.9004	40.2214	33.9483	30.2583	48.7085	38.7454	33.5793
Family_34_Est22_KX119170.1	27.1967	37.8661	25.1046	27.1967	27.8243	21.7573	29.7071	32.4268	24.0586	27.6151	22.5941	32.2176	25.1046	26.1506	20.5021	29.9163	19.6653	34.5188	28.6611	33.0544	29.7071	24.6862	23.8494	29.0795	21.1297	25.9414	25.523	29.7071	31.1715	32.8452	17.1548	25.523	17.364	27.6151	23.2218	21.1297		18.2008	27.8243	28.4519	40.1674	22.8033	17.1548	31.7992	26.7782	27.8243
Family_35_AcXE2_ACM59679	43.4579	38.785	35.514	35.9813	39.7196	29.9065	39.7196	41.5888	39.7196	41.1215	35.9813	45.3271	35.514	40.6542	38.3178	41.5888	36.4486	40.6542	38.785	45.3271	42.0561	35.9813	41.1215	35.514	36.4486	39.2523	34.5794	43.4579	36.9159	40.6542	35.9813	41.5888	28.0374	35.9813	35.0467	40.6542	40.6542		37.3832	34.1121	37.8505	33.6449	33.1776	41.1215	44.3925	39.2523
Pan_Lipase	31.117	40.9574	33.7766	32.7128	34.5745	26.0638	35.6383	40.1596	38.2979	33.2447	26.3298	29.7872	26.8617	29.7872	24.734	33.5106	26.3298	39.3617	36.7021	32.4468	40.1596	26.0638	31.9149	34.3085	23.4043	29.2553	32.7128	41.7553	36.9681	39.8936	24.734	29.2553	23.4043	27.9255	27.9255	26.8617	35.3723	21.2766		29.2553	41.2234	25.266	24.2021	38.5638	28.4574	36.7021
Family_3_M86351	31.6129	42.2581	33.5484	36.4516	38.0645	28.7097	34.5161	35.8065	36.129	35.8065	28.7097	38.3871	32.5806	30.9677	25.1613	38.3871	24.8387	37.0968	36.7742	33.5484	37.7419	37.7419	31.2903	35.8065	28.3871	29.6774	33.871	41.2903	38.0645	35.4839	28.0645	29.0323	22.5806	35.1613	31.2903	32.2581	44.5161	23.5484	35.4839		44.8387	33.871	26.4516	35.1613	36.7742	38.0645
Family_4_X62835	9.3774	17.2175	10.9147	11.2221	13.9124	6.91776	12.1445	18.9085	10.3766	14.2198	10.2998	13.3743	8.37817	12.6057	8.14758	11.7602	8.14758	15.9877	12.9131	12.9131	13.9892	9.60799	9.60799	11.6065	7.76326	9.99231	10.5304	13.8355	13.9124	15.6802	6.6103	11.299	7.4558	10.761	10.4535	8.37817	14.9116	6.22598	11.9139	10.6841		7.76326	6.45657	15.5265	12.0676	12.2982
Family_5_M58445	33.9223	38.5159	34.2756	34.629	36.3958	29.3286	39.9293	42.0495	38.1625	36.7491	30.3887	36.0424	30.0353	33.2155	26.5018	33.9223	32.5088	38.8693	34.9823	37.4558	37.1025	33.9223	33.2155	35.689	35.689	37.1025	30.742	36.7491	42.7562	41.6961	29.3286	38.8693	32.8622	38.8693	34.2756	32.5088	38.1625	25.4417	33.5689	37.1025	35.689		28.6219	42.4028	39.9293	35.3357
Family_6_D90904	48.5294	39.7059	37.2549	40.1961	40.1961	34.3137	35.2941	36.7647	42.1569	41.6667	40.6863	39.2157	37.2549	40.6863	37.7451	43.6275	36.2745	41.1765	41.6667	42.6471	47.549	43.6275	34.8039	36.2745	34.8039	41.6667	46.0784	43.6275	47.549	45.5882	32.8431	39.2157	32.3529	43.1373	44.1176	40.1961	40.1961	34.8039	44.6078	40.1961	41.1765	39.7059		46.5686	38.2353	37.2549
Family_7_Q01470	29.4118	33.6714	25.1521	29.8174	32.0487	15.6187	31.643	32.6572	26.1663	26.9777	23.9351	27.9919	20.284	29.0061	22.1095	30.8316	19.2698	37.1197	31.0345	33.4686	29.8174	23.7323	24.9493	28.1947	18.4584	25.7606	27.9919	27.789	28.1947	31.4402	17.8499	29.6146	18.8641	26.9777	25.5578	26.7748	30.8316	17.8499	29.4118	22.1095	41.785	24.3408	19.6755		27.9919	30.8316
Family_8_AAA99492	30.1333	41.0667	32.2667	32.2667	36.2667	21.8667	33.3333	37.8667	28	36.5333	29.3333	35.4667	33.3333	32.2667	26.4	34.1333	25.6	41.0667	35.7333	35.7333	36.8	27.4667	32.5333	35.4667	29.0667	31.7333	31.4667	36.8	35.2	38.6667	23.4667	29.3333	23.2	28.5333	30.1333	28	34.1333	25.3333	28.5333	30.4	41.8667	30.1333	20.8	36.8		30.6667
Family_9_phaZ7_AY026355.1	31.8421	39.2105	30	32.1053	32.1053	24.2105	33.4211	37.8947	31.8421	29.7368	25.7895	29.7368	26.5789	30	22.6316	35.2632	24.4737	38.9474	35.5263	33.6842	32.3684	26.3158	28.1579	34.2105	25	31.3158	28.6842	31.3158	32.6316	35.2632	23.6842	26.3158	20.5263	30.5263	29.2105	23.9474	35	21.3158	36.3158	31.0526	40.7895	27.1053	20	40	30.2632
